# Supplementary material for: Lung Basal Stem Cells Rapidly Repair DNA Damage Using the Error-Prone Nonhomologous End-Joining Pathway
Source: PLoS Biol. 2017 Jan 26;15(1):e2000731. doi: 10.1371/journal.pbio.2000731 (PMC5268430; doi:10.1371/journal.pbio.2000731)
Supplement: S1 Table — (XLSX) [file pbio.2000731.s008.xlsx]

## Sheet: Sheet1
Primer sequence	Forward	Reverse
18S	GTAACCCGTTGAACCCCATT	CCATCCAATCGGTAGTAGCG
TP63	AAAGCAGCAAGTTTCGGACAGTAC	CCAGGGACTCTTTGATCTTCAACAG
KRT5	AGGGCGAGGAATGCAGACTC	TGCTACCTCCGGCAAGACCT
SCGB1A1	TCACCCTCACCCTGGTCACA	GGTGTCCACCAGCTTCTTCAGC
SFTPC	CACTGGCCTCGTGGTGTATG	CCTGCAGAGAGCATTCCATC
