# Supplementary material for: Lung Basal Stem Cells Rapidly Repair DNA Damage Using the Error-Prone Nonhomologous End-Joining Pathway
Source: PLoS Biol. 2017 Jan 26;15(1):e2000731. doi: 10.1371/journal.pbio.2000731 (PMC5268430; doi:10.1371/journal.pbio.2000731)
Supplement: S1 Data — Data supporting the figures. (XLSX) [file pbio.2000731.s009.xlsx]

## Sheet: Figure1B
SCGB1A1
P5	P6	P10	P6	P10		all values are averages of three technical replicates from each patient
0.0138613	1	0.0168084	1	0.00966101
0.0195162	1	0.0118689	1	0.0119899
0.0147909	1	0.0322775	1	0.0426589
FOXJ1
P5	P6	P10	P6	P10
0.000241056	1	0.004048	1	0.0236459
0.00219561	1	0.0123342	1	0.0158627
0.0136333	1.00267	0.0339667	0.999333	0.149
KRT5
P5	P6	P10	P6	P10
209.934	1	5.18008	1	6.52628
138.463	1	3.12981	0.999999	27.6491
17.3063	0.978355	1.26101	1	1.5078
MUC5AC
P5	P6	P10	P6	P10
0	0.96598	0.00400844	1	0.00670371
0.00752909	0.953657	0.00338815	1.00001	0
0.01003	1.28167	0.1007	1.00133	0.0402
TP63
P5	P6	P10	P6	P10
267.012	1	2.6185	0	6.13682
215.41	1	6.45521	1.00001	16.5955
31.4265	1	0	0	0.610398
SFTPC
P5	P6	P10	P6	P10
72.0094	1.00057	1134.91	1	1388.96
142.941	1	1594.47	0.999998	62.1251
15.5	0.998667	249.667	1.04	1330

## Sheet: Figure1C
KRT5
P5	P6	P10	P6	P9	P10
28.6	22.5	20.3	12.3	0	14.9
40.7	25.9	11.1	11.8	0	11.8
46.9	28.2	11.6	15	3.2	6.9
MUC5AC
P5	P6	P10	P6	P9	P10
8.2	79.2	3.1	47.7	0	0
0.7	88.8	1.3	97.7	0	0
4.9	85.2	1.6	89.4	0	0
Ac-tubulin
P5	P6	P10	P6	P9	P10
6.9	66.5	12.4	29.6	5.2	3.8
1	91.3	0	89.6	0	0
11.8	82.4	0	98.4	0	0
SCGB1A1
P5	P6	P10	P6	P9	P10
23.5	59	4	5.13	0	1.5
7.7	88.1	0	66.7	0	0
63.9	22.2	5.6	20	0	0

## Sheet: Figure1D
	proximal luminal	distal luminal
K5	17.5	1.3
MUC5AC	16.1	4.3
Ac-tubulin	12.1	14.3
CC10	13.3	20
Other	41	60.1
	average of data in figure 1C

## Sheet: Figure2C
proximal			distal
basal	luminal	AT2	luminal	AT2		all values are averages of two technical replicates from each patient
10	6.5	11	3.5	26
5	0	0	5	17
6	0	5	0	22.5
3.5	1	4	1	11.5
22.5	2.5	12.5	3	27
10	3	11	2.5	19
21	2	24.5	0	11.5
23	2	16.5	1	19
32	8.5	8.5	2.5	29
25	8	3.5	11.5	23
25	4.5	27	5	14.5
18.5	2.5	23	5.5	14.5
35.5	0.5	8.5	1.5	11
10.5	9.5	14	0.5	2
50	5	18.5	2.5	32.5
7.5	3.5	8	5	27
67	3.5	14	3.5	6
10.5		14.5		4
16		3		21
34.5		26.5		14
57.5		18.5		27
4		18		7
26		17.5		20
34.5		9		18
				20
				25.5
				21

## Sheet: Figure 2E
Years smoked	# of basal colonies		Years smoked	# of distal AT2 colonies
0	19.5		0	22		all values are averages of two technical replicates from each patient
0	15		40	13
25	34.5		25	21
30	67		30	14
18	26		18	25.5
0	4		0	20
40	34.5		30	18
49	16		40	20
37	10.5		49	7
10	7.5		37	27
52	50		52	21
41	10.5		41	4
63	35.5		63	6
16	18.5		16	27
30	25		52	2
30	25		0	19
30	32		40	14.5
40	23		20	29
20	21		40	19
30	10		2	27
40	22.5		0	11.5
10	6

## Sheet: Figure 3A
Raw counts are available from GEO series GSE83492

## Sheet: Figure 3B
		BSCs	AT2	Direction	PValue	FDR	PValue.Mixed	FDR.Mixed	NGenes
GO:0044839	cell cycle G2/M phase transition	0.429448	0.239264	Down	0.0001	0.000198649	0.0001	0.0001	163
GO:0000086	G2/M transition of mitotic cell cycle	0.434783	0.242236	Down	0.0004	0.00119651	0.0001	0.0001	161
GO:0044786	cell cycle DNA replication	0.456522	0.26087	Down	0.0095	0.0189709	0.0001	0.0001	46
GO:0050673	epithelial cell proliferation	0.483271	0.30855	Down	0.0001	0.000198649	0.0001	0.0001	269
GO:0050678	regulation of epithelial cell proliferation	0.504425	0.278761	Down	0.0001	0.000198649	0.0001	0.0001	226
GO:0072089	stem cell proliferation	0.589286	0.285714	Down	0.0001	0.000198649	0.0001	0.0001	112
GO:0006281	DNA repair	0.430318	0.298289	Down	0.0005	0.00137813	0.0001	0.0001	409
GO:0006282	regulation of DNA repair	0.491228	0.245614	Down	0.0001	0.000198649	0.0001	0.0001	57
GO:1990391	DNA repair complex	0.515152	0.30303	Down	0.0019	0.0045325	0.0001	0.0001	33

## Sheet: Figure 3C
	BSCs			AT2
ATM	2.58828	2.61509	2.87287	1	1	1
ATR	1.17369	1.05459	1.31417	1	1	1
TP53	1.40353	1.04714	1.42116	1	1	1
MDM2	0.739345	0.870421	1.1563	1	1	1
CDKN1A	1.45065	1.76832	1.39874	1	1	1

## Sheet: Figure4C
AT2		BSCs
control	irradiated	control	irradiated
9.39	12	2.59	1.64
8.54	15.1	0.731	0.507
8.76	13.9	0.732	0.384
8.52	11.4	0.532	0.767
2.46	7.84
	11

## Sheet: Figure5B
	BSCs			AT2
PRKDC	1.98929	1.65843	1.7375	1	1	1
XRCC6	0.82809	0.768356	0.671936	1	1	1
XRCC5	1.14867	1.06137	0.980111	1	1	1
APLF	1.89693	2.30178	2.10404	1	1	1
DCLRE1C	2.26209	1.9836	2.66828	1	1	1
XRCC4	1.41582	1.1858	1.09379	1	1	1

[truncated: 16 more sheets: Figure6C, Figure6E, Figure7A, Figure7B, Figure7C, Figure7D, Figure 7E, Figure7G, FigureS1A, FigureS1C, FigureS2A, FigureS2B, FigureS2C, FigureS3B, FigureS3C, Figure S7A]
